# Supplementary material for: Significance of Ionic Character Induced by Ga-Doped γ-Al2O3 on Polyethylene Degradation to the Precursors of Gasoline and Diesel Oil with a Trace Amount of Wax
Source: Nanomaterials (Basel). 2022 Sep 9;12(18):3122. doi: 10.3390/nano12183122 (PMC9505615; doi:10.3390/nano12183122)
Supplement: Supplementary file 1 [file nanomaterials-12-03122-s001.zip]

Archive with 1 entries (1 files):
- nanomaterials-1840037-supplementary.pdf
